# Supplementary material for: mRNA vaccines encoding fusion proteins of monkeypox virus antigens protect mice from vaccinia virus challenge
Source: Nat Commun. 2023 Sep 22;14:5925. doi: 10.1038/s41467-023-41628-5 (PMC10516993; doi:10.1038/s41467-023-41628-5)
Supplement: Supplementary file 4 — Source Data [file 41467_2023_41628_MOESM4_ESM.xlsx]

## Sheet: Figure1
		1b
					anti-A35R				anti-M1R+GAPDH
					anti-GAPDH				Marker

## Sheet: Figure2
		We chose some mice in pre-experiment, so some samples were not included in this data.
2c day7 anti-A35R						2c day13 anti-A35R						2c day35 anti-A35R
	DPBS	VGPox 1	VGPox 2	VGPox 3			DPBS	VGPox 1	VGPox 2	VGPox 3			DPBS	VGPox 1	VGPox 2	VGPox 3
	0.0631	0.6868	0.7553	0.7217			0.0532	1.1117	0.9648	0.5102			0.0665	0.7069	0.9257	0.7802
	0.0729	0.6716	0.7585	0.6745			0.0532	1.0833	0.9535	0.4322			0.0706	0.8482	0.8735	0.702
	0.0716	0.6726	0.7496	0.6579			0.0764	1.0324	0.8429	0.2892			0.0669	0.807	0.8257	0.7955
	0.0697	0.691	0.6854	0.674			0.052		0.9175	0.3957			0.0743	0.7662	0.8996	0.8974
		0.7267	0.7002	0.653				1.4716	0.9534	0.3614			0.0696	0.8456	0.8092	0.8822
		0.7382	0.6799	0.7284			0.0555	1.1248	0.8553	0.3274			0.0687	0.9791	0.8517	0.9529
	0.0737	0.7274	0.6862				0.0667	1.0903	0.8496	0.5686
	0.0768	0.6364	0.7623	0.553			0.0498	1.31	0.9655	0.9293
		0.6813	0.7358	0.5404			0.052	1.2071	1.0894
	0.0646	0.7221	0.7931				0.0499	1.0782	1.0665	0.7998
	0.0738	0.7	0.6754	0.6419			0.0469	0.9152	1.004	0.9012
	0.0614	0.7019	0.7103	0.667			0.054	1.1164	1.0855	0.912
	0.088	0.6983	0.7097	0.6486			0.0566	1.0383	0.993	0.8192
	0.0607	0.7291	0.7764				0.0501	1.0613	0.5674	0.7828
	0.085	0.6529	0.8255	0.6673			0.0625	0.7954	0.5689	0.9412
2d day7 anti-M1R						2d day13 anti-M1R						2d day35 anti-M1R
	DPBS	VGPox 1	VGPox 2	VGPox 3			DPBS	VGPox 1	VGPox 2	VGPox 3			DPBS	VGPox 1	VGPox 2	VGPox 3
	0.0578	0.1436	0.2002	0.0493			0.0508	0.1956	0.3211	0.0544			0.1038	0.6402	0.7108	0.4844
	0.0613	0.1757	0.1762	0.0689			0.0535	0.1656	0.2672	0.0653			0.1068	0.694	0.7313	0.351
	0.0565	0.2246	0.2078	0.0638			0.0535	0.1609	0.2977	0.0568			0.1018	0.5907	0.701	0.2623
	0.0592	0.2733	0.1666	0.0582			0.0527		0.2396	0.0488			0.1062	0.3571	0.724	0.3753
		0.1606	0.1845	0.0621				0.2046	0.2407	0.0532			0.1205	0.5638	0.7501	0.4028
		0.1745	0.1803	0.052			0.0505	0.199	0.2827	0.0532			0.1079	0.5785	0.6589	0.3445
	0.0656	0.2011	0.1376				0.0533	0.2286	0.2523	0.0511
	0.0584	0.195	0.169	0.0672			0.0512	0.1998	0.2642	0.049
		0.1675	0.2511	0.0597			0.0491	0.1908	0.2686
	0.0511	0.1608	0.1843				0.0491	0.1813	0.2611	0.0485
	0.0645	0.1694	0.2459	0.0639			0.0493	0.1722	0.2473	0.0573
	0.0532	0.1892	0.1798	0.0544			0.0528	0.2216		0.0503
	0.0559	0.1471	0.1789	0.0555
	0.0504	0.1597	0.1747
	0.0629	0.1545	0.1623	0.0542
2e day13	dilution				DPBS					VGPox1							VGPox2						VGPox3
	20		-3.44828	-14.5889	6.1008	1.32626	1.32626	9.28382	76.1273	61.8037	64.9867	96.817	88.8594	71.3528	95.2255	87.2679	95.2255	77.7188	79.3103	87.2679	9.28382	-8.22281	-0.26525	20.4244	12.4668	20.4244
	100		2.5	-9.5	-2	2.5	11.5	-5	43	52	40	71.5	62.5	70	83.5	71.5	76	70	71.5	82	1	17.5	23.5	31	29.5	13
2e day35	dilution
	50		14.2857	6.7227	-3.3613	4.2017	-8.4034	-13.4454	97.479	100	100	100	100	94.958	97.479	97.479	92.437	97.479	100	100	14.2864	54.6222	26.8914	31.9334	4.20249	34.4543
	500		-15.2841	21.3978	-10.0438	-7.4237	-4.8036	16.1575	86.9011	94.7615	94.7615	79.0407	92.1413	79.0407	94.7615	94.7615	89.5212	94.7615	94.7615	92.1413	10.9178	-4.80258	0.437551	-2.18251	-12.6628	13.5379
2f	day	DPBS					VGPox 1					VGPox 2					VGPox 3
	7	0.095	0.16	0.049	0.13		0.13	0.1	0.056	0.099		0.17	0.2	0.25	0.25		0.087	0.082	0.051	0.2
	30	0.048	0.079	0.16	0.17	0.12	0.24	0.2	0.21	0.26	0.2	0.36	0.19	0.35	0.23	0.29	0.21	0.32	0.22	0.25	0.42
2g		DPBS					VGPox 1					VGPox 2					VGPox 3
	7	0.18	0.27	0.25	0.14		0.67	0.5	0.4	0.4		0.63	0.62	0.94	0.72		0.45	0.34	0.42	0.56
	30	0.19	0.24	0.2	0.29	0.21	0.35	0.6	0.45	0.54	0.4	0.63	0.53	0.82	0.39	0.61	0.54	0.76	0.34	0.4	0.61
2h		DPBS					VGPox 1					VGPox 2					VGPox 3
	7	0.063	0.14	0.07	0.15		0.18	0.14	0.23	0.2		0.17	0.38	0.2	0.2		0.12	0.082	0.096	0.16
	30	0.074	0.034	0.058	0.053	0.035	0.36	0.19	0.23	0.39	0.41	0.32	0.37	0.86	0.3	0.38	0.14	0.1	0.15	0.16	0.18
2i		DPBS					VGPox 1					VGPox 2					VGPox 3
	7	0.28	0.3	0.43	0.25		0.62	0.42	1.25	0.7		0.82	1.06	0.85	0.7		0.57	0.49	1.01	0.72
	30	0.285999	0.418635	0.296775	0.240405	0.33325	0.385476	0.277709	0.262787	0.255326	0.221338	0.310868	0.302578	0.622565	0.315013	0.425267	0.553759	0.300091	0.544641	0.335737	0.505679

## Sheet: Figure3
3a		missing data indicates mice dead at perticular day
		day	DPBS					VGPox 1					VGPox 2					VGPox 3
		0	100	100	100	100	100	100	100	100	100	100	100	100	100	100	100	100	100	100	100	100
		1	97.2279	99.6726	98.7494	99.3701	98.2297	101.389	99.8064	98.9194	98.3325	99.0654	98.1463	102.126	99.3526	98.5015	99.3732	100.93	98.1621	101.114	101.12	99.2023
		2	98.1006	97.8952	99.1823	99.4751	97.2764	98.1322	99.0319	97.5933	98.0383	98.3385	97.495	100.136	98.1574	99.5504	100.241	99.6086	95.6645	97.5395	95.9591	96.7621
		3	95.1745	96.5388	96.5368	100.997	94.8252	98.9464	100.097	97.9371	97.9892	98.7539	97.9459	100.317	98.9044	102.048	101.109	99.7065	96.0886	96.4253	99.4645	97.0436
		4	90.8111	96.8662	93.5546	98.3202	89.4689	101.389	98.7899	98.5756	100.098	100.571	99.8497	102.081	101.046	102.248	99.7107	99.7065	98.5862	98.0966	99.8539	98.3106
		5	84.0349	88.073	83.7422	89.8688	81.8429	100.671	100.29	98.9686	98.0383	98.4424	99.9499	102.94	100.647	102.148	99.8554	100.783	96.8897	97.7716	98.4421	96.3397
		6	78.5934	80.6829	77.6335	83.4121	76.305	101.149	99.6128	99.3124	100.147	100	100.852	104.161	101.643	104.246	100.096	100.44	98.3035	97.818	98.0039	96.5744
		7	80.9035	77.3153	73.6412	77.7953	72.5375	97.7011	98.8383	97.5442	100	97.7155	98.8978	103.935	101.544	103.097	100.964	99.6086	97.9265	99.2572	95.8131	97.8414
		8	77.9261	73.1057	69.4084	72.7034	69.2692	100.192	96.4666	99.8035	99.7057	97.0924	99.2485	102.035	102.888	104.945	100.723	100.881	97.6909	101.625	99.221	96.7621
		9	81.3142	74.3218	72.4387	67.9265		99.9521	96.8054	98.5265	100.736	97.9232	99.3988	99.9548	106.026	104.945	102.314	100.881	97.5024	92.8041	98.4908	97.6537
		10	89.9384	76.2862	75.1804	64.8819		98.3717	96.757	96.8566	99.9019	97.8193	99.0982	100.95	103.386	104.246	102.266	100.44	97.2196	98.1894	99.075	97.6537
		11	93.6858	76.4266	78.8841			100.718	98.9835	101.326	91.8588	97.0405	97.2946	101.402	101.743	102.048	102.796	100.098	95.6645	99.9072	96.5433	97.0436
		12	98.6653	79.8877	80.76			101.676	99.0803	101.081	101.324	101.454	97.2445	100.271	102.839	101.948	100.675	101.761	95.7116	100.046	98.5394	97.7006
		13	97.2279	76.0992	76.912			103.161	98.5963	99.9509	110.152	100.156	99.2986	100.091	103.088	102.747	101.302	102.055	97.0782	99.675	96.9328	93.8996
		14	99.1273	83.1151	80.1828			103.113	100.048	100.098	99.9019	98.9616	98.998	99.4573	102.938	102.797	102.796	101.174	96.0886	97.4466	96.9328	98.0291
		15	99.384	85.0795	80.5195			102.011	101.549	101.13	101.913	103.583	98.4469	98.7336	102.141	102.248	100.675	102.006	95.853	98.6072	98.5881	96.8559
		16	98.7166	85.4069	80.5676			103.688	100.532	104.273	101.422	101.246	101.303	101.447	106.574	105.944	96.5767	105.43	97.1253	100.836	98.6368	98.1699
3b		DPBS	VGPox 1	VGPox 2	VGPox 3
		3.79041e+07	0	0	0
		47311828	0	0	0
		3.83481e+07	0	0	0
		4.03321e+07	0	0	0
		4.49173e+07	0	0	0

## Sheet: Figure4
4a
	DPBS	M1R	A35R	VGPox 1	VGPox 2	VGPox 3
	0.0568	0.061	0.7084	0.6472	0.673	0.4705
	0.049	0.0574	0.6932	0.7577	0.7621	0.5161
	0.0488	0.0555	0.7181	0.6888	0.716	0.6882
	0.0496	0.0594	0.6149	0.5518	0.6617	0.8302
4b
	DPBS	M1R	A35R	VGPox 1	VGPox 2	VGPox 3
	0.0588	0.0645	0.0741	0.1452	0.1601	0.0658
	0.0588	0.0839	0.0846	0.1652	0.3164	0.0717
	0.0695	0.0691	0.0891	0.1104	0.1718	0.0696
	0.0547	0.0732	0.0894	0.1144	0.2113	0.0997

## Sheet: Figure5
5b
	DPBS	VGPox 1	VGPox 2	VGPox 3	VACV-low	VACV-high
	0.0811	0.9437	0.9251	1.0222	0.0754	0.1236
	0.0706	0.8891	0.8257	0.8265	0.1282	0.1576
	0.0677	0.7724	0.8244	0.813	0.1096	0.1527
	0.0653	0.7465	0.7849	0.8801	0.0851	0.0826
5c
	DPBS	VGPox 1	VGPox 2	VGPox 3	VACV-low	VACV-high
	0.0702	0.1394	0.23	0.0688	0.0596	0.0688
	0.0621	0.1206	0.2125	0.0619	0.0601	0.0834
	0.0827	0.1346	0.2141	0.0768	0.074	0.0796
	0.0623	0.1748	0.2225	0.0623	0.0649	0.0716
5d
	DPBS	VGPox 1	VGPox 2	VGPox 3	VACV-low	VACV-high
	6.2201	73.2057	82.7751	13.8756	40.6699	57.8947
	-11.0048	80.8612	94.2584	27.2727	50.2392	69.378
	4.30622	82.7751	92.3445	11.9617	59.8086	67.4641
	0.478469	88.5168	80.8612	21.5311	61.7225	54.067
5e
		DPBS					VGPox 1					VGPox 2					VGPox 3					VACV-low					VACV-high
	0	100	100	100	100	100	100	100	100	100	100	100	100	100	100	100	100	100	100	100	100	100	100	100	100	100	100	100	100	100	100
	1	102.813	101.099	101.755	101.47	101.586	104.583	101.882	103.626	102.819	104.502	100.639	100.12	98.1031	103.352	101.919	101.668	101.7	101.334	99.3958	98.0503	104.275	103.004	98.1304	101.418	100.156	98.3976	99.7823	101.177	99.24	98.6049
	2	103.199	100.2	102.606	101.68	103.805	102.891	101.78	104.729	102.045	100.265	101.597	98.3213	98.281	100.824	100	100	97.0118	100.296	98.2377	96.7676	99.0331	100.109	97.9283	97.6191	97.2468	95.7937	103.484	97.2378	98.4799	98.5551
	3	97.904	98.2018	99.2553	99.0026	100.846	100.927	99.4913	101.314	100.387	96.2924	102.556	100.12	98.4588	105.549	101.037	100.376	98.3514	97.085	95.0151	96.665	101.171	106.772	97.8272	96.9098	98.8052	93.991	103.593	90.4348	97.8285	99.5017
	4	89.4098	89.8102	91.2766	88.6089	90.6977	100.436	100.458	99.5271	99.6683	97.8814	99.4143	100.48	98.3995	100.604	99.4295	96.9876	99.4333	90.2668	95.6193	95.6901	99.1349	99.5085	96.5639	98.1763	97.039	94.7421	95.9717	97.0844	98.6428	99.0533
	5	82.5703	83.5664	84.5213	83.1496	83.8266	101.418	99.5931	97.2149	100.332	97.4576	96.8051	101.559	96.2063	101.374	100.519	99.0317	101.391	88.5375	99.7482	98.9225	101.73	102.621	98.3325	102.786	99.2208	100.1	98.3669	96.4706	101.846	100.349
	6	75.3447	76.8731	77.1809	78.3202	77.3784	105.565	106.155	100.578	103.261	99.3644	97.2844	101.079	98.281	101.264	103.579	97.8483	102.318	84.7826	98.5398	101.693	102.748	104.151	97.9283	102.989	99.3247	100.851	99.5101	98.5678	101.846	100.349
	7	69.2223	71.029	71.8085	73.9108	71.2474	105.619	105.748	103.731	104.533	101.059	96.9116	102.098	98.0439	102.528	103.32	100.484	101.906	91.0573	102.769	100.872	103.41	102.676	96.8671	102.026	100.831	103.505	102.667	100.409	101.683	100.947
	8	66.299	69.8302	70.4255	70.8136	73.6787	101.364	104.73	103.731	105.804	99.7352	100.426	102.638	100.534	103.187	102.645	101.721	99.0211	94.0712	103.525	100.616	76.1832	101.529	95.5533	100.557	99.2208	104.657	101.47	98.8235	100.109	101.296
	9	65.5819	72.2777	74.2553	67.664	75.37	106.819	104.68	102.838	106.468	98.8877	101.278	103.237	101.067	105.33	105.031	98.3324	102.112	97.6285	103.323	100.975	99.1857	101.311	95.6544	100.051	98.4416	106.209	101.796	99.8977	101.683	101.296
	10	67.4021	76.5734	78.5638	70.2362	77.5898	107.201	106.104	102.68	104.422	101.271	102.875	104.017	102.075	104.615	104.72	99.3007	102.937	100.346	103.776	100.154	98.5242	100.273	96.665	99.7974	98.3377	107.01	103.43	100.614	102.226	100.897
	11	69.2774	77.8222	81.0106	69.2388	76.4799	106.765	106.256	103.731	103.98	102.701	103.781	104.376	101.897	106.264	106.483	101.13	104.534	100.741	105.186	102.104	100.916	102.239	98.282	101.925	98.4416	108.062	101.633	97.1867	105.049	101.046
	12	72.4766	79.8202	84.0426	69.0814	77.5898	108.183	107.935	106.201	107.131	102.542	101.704	103.237	102.312	106.978	104.409	100.054	103.091	98.1719	103.625	101.488	98.7786	102.567	97.8272	100.861	98.6493	109.665	101.143	96.4194	106.297	102.292
	13	76.9994	82.5175	87.8723	80.105	79.5455	110.038	109.512	106.726	107.573	103.496	102.822	106.775	103.912	107.418	106.95	101.721	104.585	97.579	103.575	100.77	101.272	101.748	97.4229	100.456	99.8442	109.564	101.143	98.8747	104.289	101.246
	14	77.0546	84.2657	88.5638	84.7244	79.334	110.747	109.105	104.519	106.412	103.761	104.26	104.796	102.845	107.472	107.988	100.753	105.204	99.4071	104.632	101.95	101.985	100.71	97.1198	103.445	100.104	110.666	102.014	98.8235	106.243	102.292
	15	78.7645	84.8651	86.6489	84.8819	79.0698	112.93	116.836	106.306	110.116	107.733	104.42	104.856	103.497	109.945	108.506	101.721	106.285	101.68	105.488	103.746	101.221	103.058	98.0293	102.432	102.286	110.766	104.464	100.818	106.515	103.787
	16	79.3161	86.7632	87.3936	86.2992	78.6469	110.038	112.106	105.78	106.191	105.244	103.994	103.657	103.616	108.626	108.351	99.8924	102.782	99.8024	103.776	101.539	99.6947	100.328	98.4335	101.722	100.052	110.616	103.974	98.2609	107.383	102.79
	17	77.9371	86.8631	89.2021	85.7743	79.5983	109.274	110.326	105.518	108.458	104.29	104.579	104.257	104.09	109.67	111.514	100.699	104.534	101.482	105.438	102.771	101.374	100.765	99.9495	101.013	99.3766	110.365	102.504	96.266	108.143	101.146
	18	77.8268	87.8122	92.0745	85.5643	80.1797	110.093	111.953	116.658	107.739	105.985	104.792	105.396	105.868	109.451	109.18	102.259	104.328	100.395	106.294	102.873	101.883	100.819	98.9389	101.368	101.299	109.514	102.776	98.5166	110.261	102.442

## Sheet: Figure6
	month
6a		DPBS								VGPox 1								VGPox 2								VGPox 3								VACV
	1	0.0428	0.047	0.0602	0.0557	0.0545	0.0503	0.0488	0.0533	0.7793	0.697	0.7131	0.7587	0.7897	0.6311	0.7324	0.8472	0.683	0.7231	0.6767	0.6609	0.7477	0.6924	0.7763	0.7312	0.5484	0.7152	0.4216	0.6825	0.6299	0.473	0.594	0.7865	0.0561	0.0524	0.0574	0.0525	0.0526	0.0966	0.0744	0.0776
	2	0.042	0.0435	0.0421	0.0427	0.0416	0.041	0.0546	0.0609	0.717	0.6212	0.5615	0.6625	0.6537	0.53	0.6659	0.7445	0.6061	0.646	0.5502	0.6224	0.6446	0.5836	0.6775	0.6496	0.5651	0.6493	0.4234	0.6328	0.6061	0.5384	0.5612	0.6946	0.0742	0.0591	0.0484	0.0615	0.0571	0.1365	0.0861	0.1331
	3	0.0541	0.0495	0.044	0.0527	0.0495	0.0496	0.0482	0.0503	0.5364	0.3351	0.3697	0.5025	0.406	0.3286	0.4528	0.6619	0.4887	0.4846	0.4049	0.5059	0.5165	0.5102	0.5038	0.5772	0.3862	0.4658	0.2318	0.4704	0.3982	0.3017	0.3415	0.5384	0.0746	0.0504	0.057	0.0592	0.0486	0.1293	0.0682	0.0864
	4	0.0523	0.0999	0.0604	0.0577	0.0514	0.0498	0.0492	0.0601	0.4963	0.3239	0.2908	0.3961	0.4067	0.2676	0.3412	0.5853	0.3595	0.472	0.2858	0.4092	0.4579	0.351	0.4133	0.4922	0.2424	0.447	0.1693	0.3561	0.318	0.262	0.326	0.3692	0.0566	0.0486	0.048	0.0694	0.0484	0.1082	0.0664	0.0913
	5	0.0476	0.0506	0.048	0.0513	0.0457	0.0503	0.0451	0.0534	0.388	0.31	0.2573	0.3288	0.3414	0.2161	0.2607	0.5288	0.3264	0.3972	0.2694	0.4116	0.4165	0.3212	0.3415	0.4935	0.2536	0.3858	0.0485	0.3239	0.2697	0.256	0.2644	0.3326	0.0703	0.0508	0.0489	0.0497	0.0484	0.1125	0.0698	0.0833
6b
	month	DPBS								VGPox 1								VGPox 2								VGPox 3								VACV
	1	0.0501	0.0462	0.0485	0.0559	0.0514	0.0499	0.0493	0.0466	0.2932	0.2143	0.288	0.2184	0.3384	0.309	0.3304	0.3187	0.3204	0.3437	0.3193	0.2488	0.3003	0.4608	0.3266	0.3816	0.0555	0.1363	0.0604	0.0679	0.0499	0.0581	0.0634	0.1128	0.2134	0.0652	0.0613	0.0566	0.0695	0.2763	0.2229	0.1692
	2	0.0556	0.0517	0.0472	0.0479	0.0475	0.0432	0.0518	0.0542	0.3157	0.2165	0.2851	0.2639	0.3844	0.3024	0.3113	0.2826	0.4611	0.3881	0.3385	0.3232	0.4201	0.5436	0.368	0.4151	0.1058	0.1978	0.0856	0.1015	0.0754	0.104	0.086	0.137	0.265	0.0899	0.0575	0.0773	0.0675	0.2498	0.255	0.1898
	3	0.0624	0.0541	0.0461	0.0516	0.0502	0.048	0.0562	0.0526	0.2422	0.1323	0.1643	0.148	0.2589	0.1741	0.1648	0.1712	0.3776	0.3076	0.2213	0.1436	0.2467	0.409	0.2038	0.2207	0.096	0.1284	0.057	0.0689	0.0585	0.0687	0.0678	0.0922	0.17	0.0597	0.0515	0.058	0.0561	0.2177	0.1818	0.1667
	4	0.0601	0.0534	0.0554	0.0517	0.0601	0.0521	0.0545	0.0602	0.265	0.1727	0.1824	0.2205	0.3159	0.2426	0.2406	0.2117	0.3693	0.3056	0.2585	0.2543	0.2847	0.4204	0.3045	0.289	0.0899	0.1777	0.0635	0.0985	0.0699	0.0748	0.0814	0.1192	0.0719	0.0736	0.051	0.0617	0.0554	0.1534	0.1764	0.1492
	5	0.0593	0.0645	0.0536	0.0528	0.0627	0.0517	0.0581	0.0609	0.2918	0.2031	0.2454	0.2163	0.3155	0.2635	0.2499	0.2598	0.3982	0.354	0.2749	0.2581	0.2925	0.3884	0.3386	0.3358	0.1	0.2042	0.0663	0.0947	0.0683	0.0838	0.0996	0.1279	0.2206	0.0891	0.058	0.0841	0.0676	0.2106	0.2497	0.2293
6c	month
		DPBS				VGPox 1				VGPox 2				VGPox 3				VACV
	1	-13.924	3.79747	8.86076	1.26582	89.8734	92.4051	97.4684	87.3418	94.9367	82.2785	92.4051	67.0886	11.3924	21.519	6.32911	3.79747	82.2785	36.7089	11.3924	100
	2	34.1463	-7.31707	-12.1951	-14.6341	97.561	92.6829	85.3659	90.2439	80.4878	85.3659	90.2439	78.0488	9.7561	36.5854	4.87805	12.1951	95.122	26.8293	48.7805	12.1951
	3	4.41176	-1.47059	-8.82353	5.88235	94.1176	89.7059	79.4118	85.2941	88.2353	98.5294	95.5882	91.1765	29.4118	64.7059	19.1177	36.7647	91.1765	14.7059	22.0588	23.5294
	4	-1.69492	-11.8644	13.5593	0	72.8814	77.9661	76.2712	84.7458	79.661	74.5763	89.8305	83.0508	35.5932	16.9491	32.2034	37.2881	89.8305	22.0339	18.6441	27.1186
	5	-2.65487	-0.88496	-6.19469	9.73451	85.8407	78.7611	84.0708	96.4602	76.9912	80.531	91.1504	64.6018	34.5133	57.5221	11.5044	20.354	89.3805	32.7434	18.5841	41.5929
6d
	day	DPBS								VGPox 1								VGPox 2								VGPox 3								VACV
	2	100	100	100	100	100	100	100	100	100	100	100	100	100	100	100	100	100	100	100	100	100	100	100	100	100	100	100	100	100	100	100	100	100	100	100	100	100	100	100	100
	3	100.169	99.1607	98.6655	99.2715	99.8773	100.486	100	97.2424	98.7891	98.3987	98.893	97.1928	99.9552	99.6084	101.174	100.498	98.7277	99.7824	100.995	99.2732	99.4524	100.215	98.973	99.7043	99.7607	98.6771	101.235	98.7742	97.8236	98.6858	97.2367	98.4484	99.7529	99.115	100.084	99.0795	99.6037	101.164	101.377	99.7146
	4	95.5565	98.1955	98.5405	97.3926	96.0311	97.4494	97.3818	94.9445	99.0814	98.8391	99.139	96.9487	100.762	99.913	101.67	101.369	98.855	98.9556	100.249	98.1616	99.9579	98.9664	95.4643	101.859	99.282	97.8906	99.7445	99.0905	97.0981	98.407	99.3993	97.2071	102.348	97.6669	100.71	99.4561	98.0975	100.915	103.58	99.7962
	5	87.4736	100.378	96.9975	89.839	92.5532	91.417	90.9206	90.8081	98.1628	98.4387	100	98.1286	101.389	99.3473	103.341	98.7972	98.7277	98.3029	100.456	97.0928	99.326	94.4444	98.4596	100.085	99.4416	97.5688	100.085	97.9834	94.9981	97.491	98.7986	99.3406	100.329	99.2759	102.129	100.46	101.229	99.9168	103.619	101.101
	6	82.9031	99.4545	93.4112	82.9371	87.9296	87.5708	82.9814	87.8974	98.7056	97.5981	99.344	99.0643	101.076	99.7824	102.844	100.912	98.5157	100.087	100.332	98.2471	100.716	97.9328	101.54	100.634	100.479	98.0694	104.089	98.9719	95.6854	103.106	99.2791	99.3406	101.236	101.207	104.299	104.812	101.942	102.661	101.652	99.7146
	7	76.3436	91.2295	86.1968	77.3773	81.1375	79.8785	77.8716	82.9567	99.8747	98.3587	99.098	98.3727	98.6553	101.305	104.56	101.659	102.12	103.09	102.239	102.266	99.6209	96.8131	101.455	99.7465	100	97.6403	101.661	97.9834	96.1817	102.708	99.7597	98.2933	100.577	99.5978	104.549	104.017	101.149	100.54	99.8426	101.141
	8	74.6509	89.593	83.8615	78.1442	76.6367	81.417	82.4324	82.4205	98.6221	98.0785	100.656	99.1457	100.807	100.914	104.786	103.733	104.41	103.046	101.824	101.496	102.78	98.7511	99.3581	99.2818	100.12	97.6761	101.789	99.3278	96.029	104.102	99.5194	97.9053	101.73	99.2759	103.673	102.761	100.357	102.62	100.118	100.815
	9	79.8984	95.5099	86.9892	79.908	79.4599	86.7611	86.7821	85.9058	98.8726	98.9191	101.845	99.6745	100.941	101.175	104.424	105.641	101.187	101.001	99.2952	100.171	100.632	97.5022	99.5721	98.6903	100.319	96.9968	101.278	96.8762	94.7308	103.146	98.1578	97.8278	101.112	99.7587	102.045	100.753	100	101.913	100.197	99.307
	10	80.11	98.4473	89.95	81.5951	83.9198	87.6113	90.9206	86.3654	99.9165	99.5196	100.246	99.1863	101.21	100.566	103.612	103.733	100.254	100.174	98.5489	99.1877	97.936	97.4591	98.374	97.0427	99.5612	98.1409	100.426	97.2716	93.2417	103.226	98.0376	98.7975	101.236	99.5173	102.546	100.418	100.793	100.582	98.1904	98.3286
	11	84.1727	100.378	94.1201	84.5092	87.234	88.9069	93.9612	88.8548	100.292	100.641	101.189	100.203	102.107	103.96	106.998	105.973	101.824	101.61	100.788	102.736	100.632	98.9664	103.081	99.5353	100.917	100.358	103.876	98.0229	94.6163	105.217	98.7585	99.4181	102.924	100.201	104.633	102.301	100.951	102.453	99.2526	100.897
	12	84.4266	98.1116	92.5772	85.7745	87.766	89.7166	94.6791	90.3485	98.2464	100	101.312	99.1863	101.121	100.435	103.115	104.728	101.06	99.913	101.451	101.325	99.4945	98.1051	100.471	99.0705	99.3618	97.6403	100.767	98.7742	95.4181	102.788	97.517	98.1381	100.659	99.6782	103.798	100.251	100.396	101.206	99.2132	100.448
	13	85.7808	100.378	92.9108	86.1196	88.7889	90.4858	92.9476	89.8506	98.4969	98.9992	100.861	99.4304	103.003	102.219	104.65	103.028	101.103	99.913	99.6269	101.667	102.106	98.9664	99.7005	97.8454	99.3618	98.7129	101.278	98.102	95.4563	102.788	99.3993	98.0217	101.112	99.8391	106.302	100.544	99.1677	99.501	98.1511	100.53
	14	87.7275	99.9161	93.2444	87.4233	90.9574	91.0931	95.8193	91.9188	99.3319	99.6397	101.025	97.6404	101.658	101.61	104.379	103.484	101.908	102.524	100.622	101.325	102.317	99.4832	98.3312	98.0989	99.9202	99.4995	102.257	97.9438	94.8072	102.589	99.8799	97.9829	100	100.04	105.676	100.753	99.4451	100.499	98.4658	100.775
	15	87.7275	97.5241	95.1626	88.3052	94.2717	91.9028	95.9459	91.8805	98.9979	99.7998	101.722	98.0472	100.941	100.305	104.966	103.152	100.678	100.13	97.7612	99.3587	101.306	100.861	99.3154	97.8876	99.0028	98.3911	102.726	99.051	93.4708	100.757	99.0388	99.9224	101.442	99.0346	106.094	99.7071	99.9207	100.333	98.8198	98.777
	16	87.3889	97.2304	95.3294	89.6856	93.126	91.2956	95.9037	89.774	101.587	101.441	102.46	101.709	102.779	100.522	104.74	102.903	99.8728	99.6084	99.8342	100.77	100.463	100.861	100.299	96.7469	102.593	99.4637	103.322	99.1301	93.0508	99.761	96.8762	97.3235	100.865	97.8681	105.259	98.4937	101.348	100.374	99.7246	99.0216

## Sheet: Figure7
		missing data indicates dead mice
			DPBS				VGPox 1				VGPox 2				VGPox 3				VACV
		0	100	100	100	100	100	100	100	100	100	100	100	100	100	100	100	100	100	100	100	100
		1	101.743	102.001	99.6308	100.152	101.121	99.4289	101.395	101.948	102.155	99.8395	101.909	101.12	102.225	101.689	102.295	99.5389	98.1111	102.796	100.784	101.297
		2	102.531	100.685	99.3144	101.266	98.9322	100.26	100.878	100.108	103.694	100.481	102.81	99.888	105.359	100.926	102.988	101.025	101.389	104.474	100.952	104.343
		3	103.262	103.528	100.317	102.634	97.3839	101.61	101.446	100.379	104.053	102.087	103.34	101.569	105.056	100.708	103.575	100.973	102.667	106.767	101.008	103.497
		4	102.7	101.053	99.4726	101.469	97.7042	100.883	99.8967	98.8095	101.488	101.498	102.439	102.465	102.831	98.2571	98.666	98.0533	104.889	105.537	102.408	103.159
		5	100.112	104.16	93.4599	94.9341	94.9279	99.2731	96.126	92.2619	96.1519	104.173	101.379	105.714	98.9383	93.0283	91.889	91.2398	98.6111	97.9306	98.3203	97.5747
		6	88.8076	103.633	82.0675	85.9169	83.1287	89.4081	85.5372	84.1991	83.0169	102.836	94.6448	104.146	89.8382	82.1895	83.7246	82.7869	85.7778	88.311	87.9059	86.2944
		7	82.6772	96.6825	83.5443	73.2016	76.1345	84.1641	76.3946	83.9827	77.6295	103.264	93.1071	102.577	82.6087	75.5991	79.5624	77.0492	81.3333	85.0671	80.6831	80.5979
		8	78.7964	91.1532	72.4684	76.7984	70.582	85.8775	82.5413	85.7684	86.1467	104.762	99.2047	106.835	78.1598	79.5752	79.4023	72.1824	83.7222	89.3736	80.5151	81.8951
		9	76.0405	92.7857	67.5633	72.0871	80.1388	92.8349	87.655	88.1493	87.686	106.314	103.712	108.235	81.1931	83.7691	82.2305	66.4959	89.7778	93.0089	83.5946	80.0902
		10	78.6839	94.7867			84.1965	94.9637	92.9752	90.8009	89.7896	109.096	104.136	109.076	84.0243	86.9281	83.1377	73.1045	95.2778	99.6085	88.9138	86.9712
		11	80.1462	99.1574			88.788	97.7155	95.8678	96.2662	95.4336	108.4	107.264	109.412	87.7654	87.4728	83.5112	79.8668	96.7778	102.405	93.897	96.7851
		12	79.8088	98.1569			88.7347	96.2098	95.3512	95.184	93.5352	104.762	105.355	115.07	87.4115	83.3333	84.6852	79.8156	98.8333	104.418	95.2968	97.7439
		13	83.8583	98.3676			91.7245	98.8577	97.5723	97.7273	95.6901	110.38	106.946	109.412	91.7593	86.7647	90.6083	82.5307	103.389	108.781	96.8085	101.354
		14	87.739	95.9979			93.7	101.038	96.126	96.5909	94.6126	112.681	107.37	110.252	95.45	88.6166	90.7684	84.9898	100.444	109.452	97.5924	103.61
		15	88.7514	98.2096			93.5932	101.35	97.5207	96.8615	93.5864	114.5	104.984	109.132	94.7422	88.7255	91.9424	84.7848	100.167	108.333	95.9126	101.692
		16	90.2137	101.317			92.205	101.662	97.9339	96.645	94.3561	113.911	108.855	110.476	97.6744	88.9434	91.7823	84.3238	102.222	108.781	96.2486	101.974
		17	91.0011	101.001			94.394	102.336	96.436	96.8615	100.462	114.553	109.915	111.317	99.8483	89.597	94.8239	84.7336	103.333	108.893	97.7604	104.174
